# Supplementary material for: Trade-Offs of Escherichia coli Adaptation to an Intracellular Lifestyle in Macrophages
Source: PLoS One. 2016 Jan 11;11(1):e0146123. doi: 10.1371/journal.pone.0146123 (PMC4709186; doi:10.1371/journal.pone.0146123)
Supplement: S1 Table — The majority of lines show a significant increase in bacterial loads. The slope of Log10(CFUs) along the 26 days of evolution, from a linear regression, is indicated in the 1st column and P value of slope indicated in the 2nd column. (XLSX) [file pone.0146123.s003.xlsx]

## Sheet: Don't know where it came from
Replicate Population	Significance (Below)
A	0.001
B	0.007
C	0.01
D	0.003
E	0.007
F	0.0006
G	0.0002
H	0.001
I	0.0001
J	0.003
K	0.0004
L	0.005
M	0.0033
N	0.0004
O	0.002
P	0.0009
Q	0.0002
R	0.0001
S	0.0001
T	0.002

## Sheet: Final (From slope test)
Population	Slope	P-Value
A	0.025	0.005
B	0.017	0.05
C	0.016	0.057
D	0.017	0.038
E	0.012	0.184
F	0.023	0.009
G	0.03	<0.001
H	0.022	0.009
I	0.03	<0.001
J	0.019	0.022
K	0.028	0.002
L	0.016	0.052
M	0.018	0.031
N	0.027	0.002
O	0.021	0.011
P	0.024	0.0056
Q	0.029	0.001
R	0.032	<0.001
S	0.03	<0.001
T	0.019	0.024
